# Supplementary material for: The impact of an educational intervention on neonatal intensive care unit nurses’ knowledge, attitudes, and perceptions of parental participation in kangaroo mother care
Source: PLoS One. 2024 Aug 1;19(8):e0306888. doi: 10.1371/journal.pone.0306888 (PMC11293694; doi:10.1371/journal.pone.0306888)
Supplement: S1 File — (XLSX) [file pone.0306888.s001.xlsx]

## Sheet: DATA KANGRO SA (1)
Group	A1P1	A1P2	A1P3	A1P4	A1P5	A1P6	A1P7	A1P8	A1P9	A1P10	A1P11	A1P12	A1P13	A1P14	Q1_2	Q2_2	Q3_2	Q4_2	Q5_2	Q6_2	Q7_2	Q8_2	Q9_2	Q10_2	Q11_2	Q12_2	Q13_2	Q14_2	Q15_2	Q16_2	Q17_2	p1	p2	p3	p4	p5	A1P1p	A1P2p	A1P3p	A1P4p	A1P5p	A1P6p	A1P7p	A1P8p	A1P9p	A1P10p	A1P11p	A1P12p	A1P13p
1	2	3	3	3	2	2	2	2	2	1	1	1	1	1	1	1	1	1	2	1	2	2	1	2	1	1	1	1	1	1	1	1	1	1	1	1	2	3	3	3	2	2	2	2	2	1	1	1	1
1	2	3	3	3	2	5	4	2	2	2	2	2	2	2	1	1	2	1	2	2	2	1	1	1	1	2	1	1	1	1	2	1	2	2	1	1	2	3	3	3	2	5	4	2	2	2	2	2	2
1	1	3	3	2	2	2	2	2	1	2	2	2	2	1	2	1	2	1	2	1	1	1	1	1	1	2	1	1	1	1	1	1	1	1	2	1	1	3	3	2	2	2	2	2	1	2	2	2	2
1	2	4	2	2	2	2	2	2	2	2	2	2	2	2	1	2	2	2	2	1	1	1	2	1	2	1	1	1	2	1	2	1	1	1	1	1	2	4	2	2	2	2	2	2	2	2	2	2	2
1	1	2	1	1	1	1	2	1	3	1	1	1	1	1	1	1	2	1	1	1	1	2	1	2	2	1	1	1	1	1	1	1	1	1	1	1	1	2	1	1	1	1	2	1	3	1	1	1	1
1	2	2	2	2	2	2	2	3	2	2	2	2	2	2	1	1	2	1	1	1	1	1	1	1	2	2	1	1	2	1	1	1	1	1	2	1	2	2	2	2	2	2	2	3	2	2	2	2	2
1	1	1	1	2	2	2	2	2	1	1	1	1	1	1	2	2	1	1	1	1	2	2	1	1	1	1	1	1	1	1	1	1	1	1	1	1	1	1	1	2	2	2	2	2	1	1	1	1	1
1	2	3	2	2	2	2	2	2	2	2	2	2	2	2	1	1	2	1	1	1	1	2	1	1	1	1	1	1	1	1	1	2	1	1	1	1	2	3	2	2	2	2	2	2	2	2	2	2	2
1	3	4	2	2	1	2	2	2	2	1	3	2	2	2	1	1	1	2	2	1	1	2	2	1	1	1	1	1	2	1	1	1	1	1	2	1	3	4	2	2	1	2	2	2	2	1	3	2	2
1	3	3	2	2	2	4	3	4	1	2	2	2	3	3	1	1	2	2	2	1	1	1	2	2	1	2	1	1	2	1	1	2	2	2	1	1	2	3	3	3	2	4	4	4	2	2	2	2	2
1	4	4	4	2	1	3	2	2	2	1	1	1	1	1	1	2	1	2	2	1	1	2	2	1	2	1	1	1	2	2	1	1	1	1	2	1	4	4	2	2	2	2	2	2	2	2	2	2	2
1	3	4	1	1	1	2	2	2	4	1	1	1	1	1	1	1	1	2	2	1	1	2	2	1	2	1	1	1	2	2	2	1	1	1	1	1	2	2	2	2	2	2	2	2	2	3	3	3	2
1	1	4	3	1	1	1	1	1	3	1	1	1	1	1	1	1	1	2	2	1	1	2	2	1	2	1	1	1	2	2	2	1	1	2	1	2	2	3	3	2	2	4	2	2	1	2	2	2	1
1	5	5	1	2	2	2	2	2	2	1	1	1	2	2	1	2	1	2	2	1	1	2	1	1	2	2	1	1	2	2	2	1	1	1	1	1	1	2	2	2	1	1	1	1	1	1	2	1	1
1	5	5	1	2	2	2	2	2	2	1	1	1	2	2	1	2	1	2	2	1	1	2	1	1	2	1	1	1	2	1	1	1	2	1	2	1	3	3	2	2	2	4	2	2	1	1	1	1	1
1	1	2	2	2	2	3	3	3	1	2	1	2	2	2	1	1	1	1	1	1	2	2	1	1	1	1	2	2	2	1	1	2	2	2	1	1	2	1	2	2	1	1	3	2	2	2	3	2	2
1	2	2	2	1	1	2	2	2	1	1	1	1	2	1	1	2	2	2	1	1	1	1	1	1	1	1	1	2	1	1	1	1	1	1	1	1	1	2	2	1	2	1	1	1	1	2	2	2	1
1	2	2	2	2	2	3	2	2	2	2	2	2	2	2	1	1	2	2	2	2	2	2	2	2	1	1	2	2	1	1	1	1	1	1	1	1	2	3	2	2	2	4	2	2	3	1	1	1	1
1	2	2	2	3	3	3	2	2	1	2	2	2	2	1	1	1	2	1	1	2	1	1	1	1	1	1	2	1	1	1	1	1	1	1	1	1	3	3	2	2	2	5	2	2	1	1	1	1	1
1	2	2	2	2	2	5	3	2	2	2	2	2	2	2	1	1	1	1	2	2	1	1	1	1	1	1	1	2	1	1	1	1	1	1	1	1	3	3	3	3	3	3	3	3	3	3	3	3	3
1	2	3	2	2	3	2	2	2	2	2	2	2	2	2	1	1	1	1	1	1	1	2	1	1	1	2	1	1	1	2	1	1	1	1	1	1	1	1	2	2	2	4	3	3	2	2	2	2	2
1	4	4	1	1	1	3	2	2	3	1	2	2	2	2	1	1	1	2	2	1	1	2	2	1	2	1	1	1	2	1	1	2	1	2	1	1	4	4	1	1	1	3	2	2	3	1	2	2	2
1	1	3	2	2	2	2	2	2	2	2	2	2	2	2	1	2	1	2	2	1	1	2	2	1	2	1	1	1	2	1	2	1	1	1	1	1	4	4	2	2	2	2	2	2	2	2	2	2	2
1	5	4	3	2	1	1	1	2	1	1	1	3	1	3	2	1	2	1	2	2	1	1	1	1	1	2	1	2	1	1	1	1	1	1	1	1	5	4	2	2	1	1	1	1	1	1	1	1	1
1	3	3	3	3	2	2	3	3	3	3	3	3	3	3	1	1	2	2	1	2	1	2	1	1	1	1	2	1	1	1	1	1	1	1	1	1	4	4	2	1	1	1	1	1	2	1	1	1	1
1	4	2	3	2	2	4	4	2	2	2	2	2	2	2	1	2	1	1	2	1	1	2	2	1	2	1	1	1	2	2	1	1	1	1	1	1	4	4	2	2	2	2	2	2	2	2	2	2	2
1	3	4	2	1	1	1	1	1	4	1	1	1	1	1	1	2	1	2	2	1	1	2	2	1	2	1	2	1	1	1	2	1	1	1	1	1	4	4	2	1	1	1	1	1	4	1	1	1	1
1	4	2	1	2	2	2	2	2	4	2	2	2	2	2	1	2	2	1	2	1	1	1	1	1	2	2	1	1	2	1	2	1	1	1	1	1	4	4	1	2	2	2	2	2	4	1	1	1	1
1	5	5	2	5	1	1	1	1	3	1	1	1	1	1	1	2	1	2	2	1	1	2	2	1	2	1	1	1	2	1	2	1	1	1	1	1	5	5	2	1	1	1	1	1	3	1	1	1	1
1	4	4	2	2	2	2	2	2	2	1	1	1	2	1	1	2	2	1	1	1	1	2	2	1	2	1	1	1	1	1	1	1	1	1	1	1	4	4	1	1	1	1	1	1	2	1	1	1	1
1	2	4	2	2	2	2	2	2	3	2	1	1	2	1	1	1	1	2	2	1	2	2	2	1	2	1	1	2	2	2	1	1	1	1	1	1	4	4	1	1	1	1	1	1	3	2	1	1	1
1	2	2	2	2	2	2	2	2	2	2	2	2	2	2	1	1	1	1	1	1	1	1	1	1	1	1	1	1	1	1	1	1	1	1	1	1	4	4	2	2	2	2	2	2	2	2	2	2	2
1	3	4	4	1	1	4	2	1	2	1	1	1	1	1	1	2	1	2	2	1	2	2	2	2	2	2	1	1	2	2	2	1	1	1	1	1	4	4	1	1	1	1	1	1	2	1	1	1	1
1	4	2	2	2	2	2	1	1	3	2	2	2	1	1	1	2	1	2	2	1	1	2	2	1	2	2	1	1	1	1	2	1	1	1	1	1	4	4	2	2	2	2	1	1	3	2	2	2	1
1	2	2	2	2	2	2	2	2	2	2	2	2	2	2	1	1	1	1	1	1	1	1	1	1	2	2	2	2	2	2	2	1	2	2	2	2	2	2	2	2	2	2	2	2	2	2	2	2	2
1	3	3	2	3	4	4	4	3	4	4	3	3	2	4	1	1	1	1	1	2	2	2	1	1	2	2	2	2	2	1	1	2	2	1	1	1	3	3	2	4	4	4	4	3	4	4	3	3	2
1	2	1	4	2	1	3	3	2	4	2	1	1	2	2	1	1	2	2	1	1	1	1	1	2	1	2	1	2	2	1	1	1	1	1	1	1	2	1	4	2	1	3	3	2	4	2	1	1	2
1	2	1	1	1	1	1	1	1	5	1	1	1	1	1	1	1	1	2	2	1	1	2	1	1	1	2	2	1	2	1	2	1	1	1	1	1	2	1	1	1	1	1	1	1	5	1	1	1	1
1	3	3	3	3	2	3	2	3	2	2	2	2	3	3	2	2	2	2	2	1	1	1	1	2	2	1	1	2	1	1	2	2	2	1	2	1	3	3	3	3	2	3	2	3	2	2	2	2	3
1	4	2	3	4	4	3	4	3	2	4	4	4	3	4	2	2	2	2	2	2	1	1	1	1	1	2	2	1	1	1	1	2	2	2	2	1	4	2	3	4	4	3	4	3	2	4	4	4	3
1	2	2	1	2	1	1	1	1	4	1	1	1	1	2	1	1	1	1	1	2	1	2	2	2	2	2	2	2	2	2	2	1	1	2	2	1	2	2	1	2	1	1	1	1	4	1	1	1	1
1	3	4	4	1	1	3	3	3	3	2	2	1	1	2	1	1	1	1	1	1	1	1	1	2	2	2	1	1	1	2	1	1	2	1	2	1	3	4	4	1	1	3	3	3	3	2	2	1	1
1	4	4	2	1	1	1	2	1	5	1	1	1	1	1	1	1	1	1	1	2	1	1	2	1	2	1	1	2	2	2	2	1	1	1	1	1	4	4	2	1	1	1	2	1	5	1	1	1	1
1	5	5	2	2	1	2	2	2	4	2	1	2	1	2	2	2	2	1	1	1	1	1	2	2	2	2	2	2	2	1	1	1	1	1	2	1	5	5	2	2	1	2	2	2	4	2	1	2	1
1	3	3	3	2	3	3	3	3	3	2	2	2	3	2	1	2	2	1	1	1	2	2	1	2	2	2	1	2	2	1	1	1	1	1	1	1	3	3	3	2	3	3	3	3	3	2	2	2	3
1	1	1	1	1	1	2	2	2	1	2	1	1	1	1	1	1	1	1	2	1	1	2	2	1	2	1	1	1	2	1	1	1	1	1	1	1	1	1	3	3	1	1	2	2	1	2	1	2	1
1	1	3	1	2	1	2	2	2	4	1	1	2	1	2	1	2	2	2	1	2	2	1	1	2	1	2	2	2	2	1	2	2	2	2	2	2	1	1	1	1	1	2	2	2	3	1	1	2	1
1	3	3	3	3	3	3	3	3	2	2	2	2	2	2	1	1	1	1	1	1	1	1	2	1	2	1	1	1	2	1	1	1	1	1	1	2	3	2	2	3	3	3	3	3	2	1	2	2	2
1	4	4	1	2	2	2	2	3	4	2	2	3	3	3	1	2	2	2	2	2	1	2	2	1	2	2	2	1	2	2	2	1	1	1	2	1	4	5	1	2	2	2	2	2	3	2	2	3	3
1	3	3	2	1	1	3	1	2	1	1	1	1	1	1	1	1	1	2	2	1	1	2	2	1	1	1	1	1	2	1	1	1	1	1	2	1	3	3	1	1	1	1	1	2	1	1	1	1	2
1	4	3	2	1	2	2	2	2	3	1	1	1	1	1	1	2	2	1	2	1	1	1	2	1	2	1	1	1	2	1	1	1	1	1	2	1	3	3	2	1	2	2	2	2	3	1	1	2	1
1	5	5	5	5	1	1	1	1	5	1	1	1	1	1	1	2	2	2	2	1	2	2	2	1	2	1	1	1	1	1	2	1	1	1	1	1	5	5	5	5	1	1	1	1	5	1	2	2	1
1	2	2	2	1	2	3	2	2	1	1	3	3	3	3	1	1	1	1	1	2	2	2	2	2	2	2	2	2	1	1	2	1	1	1	2	2	2	2	2	1	2	3	2	2	1	2	3	3	3
1	3	5	5	5	4	3	2	3	3	3	2	2	3	3	2	2	2	1	1	2	2	2	1	1	1	1	1	1	1	1	1	1	1	2	2	2	3	5	5	5	4	3	2	3	3	3	2	2	2
1	5	4	5	2	2	5	5	3	2	2	2	3	3	3	2	2	2	2	1	1	2	2	2	2	2	1	1	1	1	1	1	1	1	2	2	1	5	4	5	2	2	5	5	3	2	2	1	3	3
1	4	3	1	1	1	1	1	2	5	2	2	2	2	1	1	1	1	1	1	1	1	2	2	1	1	1	1	2	1	1	1	1	1	1	2	1	4	3	1	1	1	1	1	2	5	2	2	2	2
1	3	4	1	1	1	1	1	1	5	1	1	1	1	1	1	2	1	2	2	2	1	1	1	1	2	1	1	1	1	2	1	2	2	2	1	2	3	4	1	1	1	1	1	1	5	1	1	1	1
1	3	1	4	1	2	1	1	1	4	1	2	2	2	2	1	1	1	2	1	1	1	1	2	1	2	1	1	1	1	1	1	1	1	1	1	1	3	1	4	1	2	1	1	1	4	1	2	2	2
1	2	3	2	1	2	3	2	2	5	2	2	1	2	3	1	2	1	2	1	1	1	2	1	1	2	2	1	1	2	2	2	1	1	2	2	1	2	3	2	1	2	3	2	2	5	2	2	1	2
1	1	5	2	1	1	1	1	1	5	1	1	1	1	2	1	2	1	2	2	1	1	2	1	1	2	1	1	1	1	1	1	1	2	1	1	1	1	5	2	1	1	1	1	1	5	1	1	1	1
1	1	4	4	1	1	4	2	1	1	2	1	1	1	1	1	2	2	2	1	1	1	1	2	1	1	1	1	1	2	1	1	1	1	1	2	1	1	4	4	1	1	4	2	1	1	2	1	1	2
1	3	3	5	2	2	3	3	2	1	2	2	1	1	2	2	1	1	1	1	1	1	2	2	2	1	2	2	2	1	1	1	1	1	1	1	1	3	3	5	2	2	3	2	2	1	2	2	1	1
1	4	3	2	2	2	2	2	3	3	2	2	3	2	2	2	1	1	1	2	1	1	1	2	2	2	2	2	2	1	1	2	1	2	2	2	1	4	3	2	2	2	2	2	3	3	2	2	3	2
1	3	3	3	2	2	2	2	2	1	2	2	2	4	4	1	1	1	1	1	1	1	2	2	2	2	2	1	2	2	1	1	1	1	2	1	1	3	3	3	2	2	2	2	2	1	2	2	2	4
1	1	1	1	1	1	2	2	1	2	1	1	1	2	2	1	2	2	2	2	2	2	1	2	2	1	1	1	2	2	1	2	1	1	1	1	1	1	1	1	1	1	2	2	2	2	1	1	1	2
1	3	2	2	1	2	4	4	3	3	3	2	3	2	3	1	1	2	2	2	2	2	1	1	2	1	2	2	1	2	1	2	2	2	2	2	2	3	2	2	1	2	4	4	2	3	3	3	3	2
1	4	4	1	1	1	2	3	1	2	3	2	3	2	1	1	1	1	2	2	2	2	2	1	2	1	1	2	1	1	1	1	1	1	2	2	2	4	4	1	1	1	2	3	3	2	3	2	3	2
1	1	1	2	1	2	3	3	2	3	2	2	2	2	2	2	2	2	2	2	2	2	1	1	1	2	2	2	1	2	1	1	1	1	1	2	1	1	1	2	1	2	3	3	2	3	2	2	2	2
1	4	4	4	2	4	4	4	2	5	2	2	2	1	1	1	1	1	1	1	1	2	2	1	1	2	1	2	2	1	1	2	1	1	1	1	1	4	4	4	2	4	4	4	2	5	2	2	2	1
1	4	4	4	3	3	3	3	3	2	3	3	3	3	3	1	1	1	2	2	2	2	2	1	1	2	1	1	1	1	1	1	1	1	2	2	1	4	4	4	3	3	3	2	3	2	3	3	3	3
1	5	5	5	5	1	1	1	2	4	1	2	1	1	1	1	2	2	2	2	1	2	2	2	2	2	1	1	1	1	1	2	1	1	1	1	1	5	5	5	5	1	1	1	2	3	1	2	1	1
1	2	1	2	2	2	3	3	3	2	2	3	3	2	1	1	1	1	2	2	1	1	1	2	2	1	1	1	1	1	2	1	1	1	2	1	1	2	1	2	2	1	2	2	2	2	2	3	3	2
1	3	3	2	1	1	3	1	1	1	1	1	2	1	1	1	1	1	2	2	1	1	1	2	2	1	1	1	1	2	1	2	1	1	1	1	1	3	3	2	1	1	3	3	1	1	1	1	2	1
1	1	1	1	1	1	2	3	2	1	2	1	2	1	1	1	1	1	1	2	2	1	2	2	1	2	1	1	1	2	2	1	1	1	1	1	2	1	1	1	1	1	2	3	1	1	2	1	2	2
1	5	5	5	1	2	1	2	1	1	2	2	1	3	3	2	2	2	2	1	1	2	1	2	2	2	1	1	1	2	1	1	1	2	1	1	1	5	5	5	1	2	1	2	1	1	2	2	1	2
1	5	4	5	2	1	5	4	3	1	1	2	3	3	2	2	2	1	2	1	1	2	2	2	1	2	1	1	2	1	1	1	1	1	2	2	1	5	4	5	2	2	5	4	3	1	1	2	3	3
1	4	4	4	1	1	1	1	1	1	1	1	1	1	1	1	2	2	2	2	2	2	2	2	1	1	1	2	1	1	2	1	1	1	2	2	1	4	4	4	1	1	1	1	1	1	1	1	1	1
1	4	5	5	5	1	1	2	1	4	1	1	1	2	1	1	2	2	2	2	1	1	2	2	1	1	1	1	1	1	1	2	1	1	1	2	1	4	5	5	5	1	1	2	1	4	1	1	1	2
1	1	3	3	2	2	3	2	3	4	1	1	1	1	2	1	1	2	1	1	1	1	2	1	1	1	2	2	2	1	1	1	1	1	1	2	1	1	3	3	2	2	3	2	3	4	1	1	1	2
1	3	3	2	2	1	3	1	2	1	1	1	2	2	1	1	1	1	2	2	1	1	1	2	2	1	1	1	2	1	1	1	1	1	1	2	1	3	3	2	2	1	3	1	2	1	1	1	2	1
2	1	1	2	3	3	1	1	1	5	1	1	1	2	1	1	1	2	2	2	2	1	1	1	1	2	1	1	1	1	2	1	1	1	1	2	1	4	5	2	1	1	1	1	1	1	1	1	1	1
2	3	3	3	2	2	4	3	2	5	2	3	2	4	3	2	2	2	1	1	2	2	1	2	1	1	2	2	2	1	2	2	2	2	2	1	2	4	5	1	2	1	2	1	1	5	1	1	1	1
2	4	5	2	2	1	4	3	2	2	1	1	1	1	1	1	1	1	1	2	1	1	1	1	1	2	2	1	1	1	1	1	1	1	1	2	1	4	4	1	1	1	1	1	1	2	1	1	1	1
2	1	5	2	1	1	1	1	1	5	1	1	1	1	2	1	2	1	2	2	1	1	2	1	1	2	1	1	1	2	1	1	1	1	1	1	1	4	5	1	1	2	2	2	1	1	1	1	1	1
2	1	1	1	2	2	2	1	1	2	1	1	2	1	1	1	2	2	2	2	1	1	1	1	1	2	2	1	1	2	1	1	1	2	2	2	1	5	4	2	1	1	1	1	1	2	1	1	2	1
2	4	5	3	2	1	4	3	3	2	1	1	1	1	1	1	1	1	1	1	1	1	1	1	1	2	1	1	1	1	1	1	1	1	1	2	1	5	5	1	2	1	1	1	2	2	1	2	1	2
2	1	1	3	1	1	1	1	1	4	1	1	1	1	1	1	1	1	2	1	1	1	1	2	1	2	1	1	1	1	2	1	1	1	1	2	1	4	4	1	2	2	2	1	1	2	1	1	2	1
2	3	3	3	2	1	4	3	2	2	1	2	2	5	3	1	2	2	1	1	2	2	1	2	1	1	2	2	2	1	2	2	2	2	2	2	2	4	4	1	1	1	1	2	2	2	2	1	1	1
2	1	5	1	1	1	1	1	1	4	1	1	1	1	1	1	2	1	2	2	1	1	2	1	1	2	1	1	1	2	2	2	1	1	2	2	1	5	5	1	1	1	2	1	1	2	1	1	1	2
2	1	1	1	1	1	2	1	2	2	1	2	2	1	1	1	2	2	1	2	1	1	1	2	1	2	2	1	1	2	1	1	1	1	1	1	1	5	5	1	1	1	2	1	1	1	1	1	2	2
2	4	4	2	1	1	5	3	4	2	2	1	1	1	1	1	1	1	1	2	1	1	1	1	1	1	2	1	1	1	1	1	1	1	1	2	1	4	4	1	2	2	2	1	1	2	1	1	2	1
2	2	5	2	1	1	1	1	1	5	1	1	1	1	2	1	2	1	2	2	1	1	2	1	1	2	1	1	1	2	1	1	1	1	1	1	1	4	4	1	2	2	2	1	1	2	1	1	2	1
2	1	1	1	1	1	1	2	2	3	1	1	2	1	1	1	2	2	2	2	1	1	1	1	1	1	1	1	1	2	1	1	1	2	2	2	1	5	4	2	1	1	1	1	1	2	1	1	2	1
2	3	3	3	2	1	3	3	1	1	2	3	2	4	2	2	2	2	1	1	2	2	1	2	1	1	2	2	2	1	2	2	1	1	2	2	1	5	5	2	2	1	3	1	2	3	1	1	1	1
2	1	5	1	2	1	1	1	2	4	2	1	1	1	2	1	1	1	2	2	1	1	2	1	1	2	1	1	1	1	1	1	1	1	1	2	1	4	4	1	1	1	1	2	2	2	2	1	1	1
2	4	5	2	1	1	4	3	2	2	1	1	1	1	1	1	2	1	1	2	1	1	1	1	1	1	2	1	1	1	1	1	1	1	1	2	1	4	4	2	1	1	1	1	1	1	1	1	1	1
2	1	1	1	1	1	1	1	1	3	1	1	2	2	1	1	2	2	2	2	1	1	1	1	1	2	2	1	1	2	1	1	1	2	2	2	1	4	5	1	1	2	2	1	2	2	1	1	1	1
2	3	3	3	2	2	4	3	3	1	2	3	2	4	3	2	2	2	1	1	2	2	1	2	1	1	2	2	2	1	2	2	2	2	2	1	2	2	4	1	2	2	1	1	1	2	1	1	1	1
2	4	5	2	2	1	4	3	2	2	1	1	1	1	1	1	1	1	1	1	1	1	1	1	1	2	2	1	1	1	1	1	1	1	1	2	1	4	5	1	1	1	1	1	1	2	2	1	1	1
2	1	4	2	1	1	1	1	1	5	1	1	1	1	2	1	2	1	2	2	1	1	2	1	1	2	1	1	1	2	1	1	1	1	1	1	1	3	3	1	1	1	2	2	2	2	2	2	1	1
2	1	1	1	1	1	1	1	1	3	2	1	1	1	1	1	2	2	2	2	1	1	1	1	1	2	2	1	1	2	1	1	1	2	2	2	1	4	4	1	2	2	2	1	1	2	1	1	2	2
2	3	3	3	2	2	4	3	2	2	2	3	2	4	3	2	2	2	1	1	2	2	1	2	1	1	2	2	2	1	2	2	2	2	2	1	1	4	3	1	2	1	1	1	1	3	1	1	1	1
2	1	5	2	1	1	1	1	1	5	1	1	1	1	2	1	2	1	2	2	1	1	2	1	1	2	1	1	1	2	1	1	1	1	1	1	1	5	5	2	2	1	3	1	2	3	1	1	1	1
2	4	5	2	2	1	4	3	2	2	1	1	1	2	1	1	1	1	1	2	1	1	1	1	1	2	2	1	1	1	1	1	1	1	1	2	1	4	5	1	1	1	1	1	1	1	1	1	1	1
2	5	5	2	2	1	4	3	2	2	1	2	2	1	1	2	1	1	1	2	2	1	1	1	1	1	1	1	1	1	1	1	2	1	1	2	1	1	1	1	1	1	1	2	1	2	1	2	2	2
2	1	1	1	1	1	1	1	1	3	1	1	1	1	1	1	2	2	2	2	1	1	1	1	1	2	2	1	1	2	1	1	1	2	2	2	1	5	4	1	1	1	1	1	1	2	1	1	1	1
2	1	5	2	1	1	1	1	1	5	1	1	1	1	2	1	2	1	2	2	1	1	2	1	1	2	1	1	1	2	1	1	1	1	1	1	1	4	4	1	1	1	1	1	2	2	1	1	1	1
2	4	3	3	2	1	2	2	2	3	2	2	2	3	2	1	2	2	2	2	1	1	1	2	1	2	1	1	1	1	2	1	1	2	1	2	1	5	5	1	1	1	1	2	2	1	2	1	2	1
2	1	1	1	1	1	1	1	1	3	1	1	1	1	1	1	2	2	2	2	1	1	1	1	1	2	2	1	1	2	1	1	1	2	2	2	1	4	4	1	1	1	2	2	1	3	1	1	2	2
2	3	3	3	2	2	4	3	3	1	2	3	2	4	3	2	2	2	1	1	2	2	1	2	1	1	2	2	2	1	2	2	2	2	2	1	2	4	5	1	1	2	1	1	1	1	1	1	1	1
2	4	5	2	2	1	4	3	2	2	1	1	1	1	1	1	1	1	1	2	1	1	1	1	1	2	2	1	1	1	1	1	1	1	1	2	1	5	5	1	1	1	1	2	2	4	1	1	1	1
2	3	3	3	2	2	4	3	3	1	2	3	2	4	3	2	2	2	1	1	2	2	1	2	1	1	2	2	2	1	2	2	2	2	2	1	2	5	5	2	1	1	1	2	2	3	1	1	1	1
2	3	3	3	2	2	4	3	3	1	1	3	2	4	3	2	2	2	1	1	2	2	1	1	1	1	2	2	1	1	2	2	2	2	2	1	2	5	5	2	1	1	3	3	1	3	1	1	1	1
2	4	5	2	2	1	4	3	3	2	1	1	1	1	1	1	1	1	1	2	1	1	1	1	1	2	2	1	2	1	1	1	1	1	1	2	2	5	5	2	2	1	1	2	1	2	2	1	1	2
2	1	1	1	1	1	1	1	1	3	1	1	1	1	1	1	2	2	1	1	1	1	1	1	1	2	2	1	1	1	1	1	1	2	2	2	1	5	5	2	1	1	1	2	2	3	1	1	1	1
2	1	5	2	1	1	1	1	1	5	1	1	1	1	5	1	2	1	2	2	1	1	2	1	1	1	1	1	1	2	1	1	1	1	1	1	1	4	5	1	1	1	1	1	1	1	1	1	1	1
2	3	3	3	2	2	4	3	3	1	2	3	2	4	3	2	1	2	1	1	2	1	1	2	1	1	2	2	2	1	2	2	2	2	2	1	2	4	5	1	1	1	1	1	1	2	2	1	1	1
2	4	5	2	2	1	4	3	2	2	1	1	1	1	1	1	1	2	1	2	1	1	1	1	1	2	2	1	1	2	1	1	1	1	1	2	1	4	5	1	1	1	1	1	1	1	1	1	1	1
2	1	1	2	2	1	1	1	1	3	1	1	1	1	2	1	2	2	2	2	1	1	1	1	1	2	2	1	1	2	1	1	1	2	2	2	1	5	5	2	2	1	3	1	2	3	1	1	1	1
2	1	5	2	1	1	1	1	1	5	1	1	1	1	2	1	1	1	2	2	1	1	2	1	1	1	1	1	1	2	2	1	1	1	1	1	1	5	5	1	1	2	1	1	1	2	2	2	1	1
2	2	2	2	1	1	2	3	3	2	1	1	2	2	1	2	2	2	2	2	2	2	2	2	1	1	1	2	1	1	2	2	1	1	1	1	2	5	5	1	1	1	2	2	1	3	1	1	2	1
2	4	4	4	4	4	4	4	3	3	3	3	3	3	3	1	2	2	2	2	1	1	1	1	2	1	2	2	1	1	1	2	1	1	1	1	2	4	4	2	2	1	1	1	2	2	3	1	1	1
2	5	3	3	1	1	2	2	2	2	1	1	1	1	1	2	2	1	2	1	1	2	1	2	1	1	1	1	1	2	2	2	1	2	1	2	1	4	5	2	1	1	1	1	1	2	1	1	1	1
2	3	3	3	3	2	2	2	4	1	3	3	3	2	3	2	2	1	1	2	1	2	1	1	1	1	2	2	1	2	2	2	2	2	2	2	2	5	4	2	3	3	2	3	2	3	3	2	2	2
2	5	2	2	2	2	2	2	3	2	2	2	3	3	3	2	1	1	1	2	2	2	2	2	2	2	2	2	2	2	2	2	2	2	2	2	2	2	2	2	2	2	2	2	1	3	2	2	2	2
2	4	5	2	2	1	4	2	2	2	1	1	1	1	1	1	1	1	1	2	1	1	1	1	1	2	2	1	1	1	1	1	1	1	1	2	1	2	4	1	1	2	3	3	2	2	1	1	1	1
2	3	3	3	3	3	3	3	4	3	1	2	1	1	1	1	1	1	1	1	1	1	1	1	1	1	2	1	1	2	1	2	1	2	1	1	2	5	5	1	1	1	1	2	2	4	1	1	1	1
2	5	5	5	1	1	1	1	1	2	2	2	2	2	2	1	1	2	2	2	2	1	1	1	1	1	1	1	1	1	1	1	1	1	1	1	1	5	4	1	1	1	1	2	1	3	2	1	1	1
2	2	2	2	3	3	3	2	1	1	1	1	2	1	1	2	2	2	2	1	2	1	1	1	2	1	1	1	1	2	2	1	2	2	1	1	2	5	5	1	1	1	1	1	1	2	2	1	1	2
2	4	4	4	1	1	1	1	1	2	3	3	3	1	1	1	2	2	2	2	1	1	1	1	2	2	1	1	2	2	1	1	1	2	2	2	2	4	4	1	1	1	2	2	1	3	1	1	1	1
2	3	3	3	2	1	1	1	2	2	2	2	1	1	1	1	1	1	1	1	2	2	2	1	1	1	2	2	2	2	1	1	2	2	1	2	2	4	5	1	1	1	1	1	1	1	1	1	1	1
2	3	3	3	2	1	4	3	2	2	1	2	2	5	2	1	2	2	1	1	2	2	1	2	1	1	2	2	2	1	2	2	2	2	2	2	2	5	5	2	2	1	2	1	2	3	1	1	1	1
2	4	4	3	3	2	2	1	2	2	2	2	2	2	2	1	2	2	1	1	1	1	1	2	2	2	1	1	1	2	1	1	1	1	1	1	1	5	5	2	1	1	1	2	2	3	1	1	1	1
2	2	3	3	2	2	2	3	2	3	3	2	3	3	2	2	2	2	2	2	2	2	2	1	1	1	2	1	1	1	1	1	1	2	2	2	2	5	5	1	1	1	1	2	2	1	2	1	2	1
2	3	3	2	2	2	2	3	3	2	2	2	2	2	2	2	2	1	1	1	1	1	1	1	1	1	1	1	1	1	2	2	1	2	2	1	1	4	4	2	2	2	2	2	1	2	2	2	2	3
2	5	5	3	3	3	2	2	1	1	1	1	1	1	1	1	1	1	1	2	1	1	1	1	1	2	2	2	1	2	1	1	1	1	1	1	1	4	4	2	2	1	3	1	2	4	1	1	1	1
2	5	5	1	1	1	1	1	1	5	1	1	1	1	1	1	2	1	2	1	1	1	1	2	1	1	1	1	2	2	2	1	1	1	1	1	1	5	5	2	2	1	3	1	2	3	1	1	1	1
2	5	5	4	3	3	3	3	3	2	1	1	1	1	1	1	2	1	2	1	2	1	2	2	2	1	1	2	1	2	1	2	1	2	1	2	1	5	5	2	2	1	3	1	2	3	1	1	1	1
2	1	1	3	1	1	1	1	1	4	1	1	1	1	1	1	1	1	2	1	1	1	1	2	1	2	1	1	1	1	2	1	1	1	1	2	1	5	5	2	1	1	3	3	1	3	1	1	1	1
2	4	5	2	2	2	5	3	2	2	1	1	2	1	2	1	1	1	1	2	1	1	1	1	1	1	2	1	1	1	1	1	1	1	1	2	1	5	5	2	1	1	2	3	1	3	1	1	1	1
2	4	4	2	2	2	2	2	3	2	2	2	2	2	1	1	1	1	2	1	1	1	1	2	1	2	2	1	1	2	2	2	2	2	2	1	2	4	4	2	2	2	2	2	2	1	1	1	1	1
2	5	4	2	2	2	1	1	2	3	1	1	1	1	2	1	2	1	2	1	1	1	1	1	1	2	1	1	1	2	1	1	1	1	1	2	1	5	1	1	1	1	1	1	1	3	1	1	1	1
2	2	3	3	3	3	3	2	3	2	2	2	2	2	2	1	1	1	2	2	1	1	1	1	2	2	1	2	2	2	1	1	2	1	2	2	1	5	5	1	1	1	1	1	1	1	1	1	1	1
2	4	2	2	2	2	2	2	2	2	2	2	2	2	2	1	2	1	2	2	1	1	2	2	1	2	1	1	1	1	1	2	1	1	1	1	1	1	4	4	1	1	1	1	1	1	1	1	1	1
2	2	4	2	2	2	2	2	2	1	2	2	2	2	2	1	1	2	1	2	1	2	1	1	1	1	2	2	2	1	2	1	2	2	2	1	2	4	4	2	1	1	1	1	1	3	1	1	1	1
2	1	2	1	2	2	2	2	2	4	2	2	2	2	2	1	1	2	2	2	1	1	2	2	2	2	1	1	1	1	1	1	1	1	1	1	1	1	1	2	1	1	2	1	2	1	2	2	1	1
2	3	3	4	4	2	2	2	2	1	1	1	1	1	1	1	2	2	2	2	1	1	2	2	1	2	2	1	1	1	2	2	1	1	1	1	1	3	3	4	4	2	2	2	2	1	1	1	1	1
2	5	1	1	1	1	1	1	1	1	1	1	1	1	1	1	1	1	2	1	1	1	1	1	1	1	1	1	1	1	2	1	1	1	1	1	1	5	5	5	1	1	1	1	1	1	1	1	1	1
2	2	1	1	1	1	1	1	1	4	1	1	1	1	1	1	2	1	2	2	1	1	2	2	1	2	1	1	1	1	2	2	1	1	1	1	1	2	4	2	1	1	1	1	1	2	1	1	1	1
2	4	4	2	1	1	1	2	2	2	1	1	1	1	1	1	2	1	2	2	1	1	2	2	1	2	1	1	1	2	1	2	2	2	2	1	2	4	4	2	2	1	1	1	2	2	1	1	1	1
2	4	4	2	2	2	2	2	2	4	2	2	2	2	2	1	2	1	2	1	1	1	2	2	1	2	1	1	1	2	2	1	1	1	1	1	1	4	4	2	2	2	2	2	2	4	2	2	2	2
2	1	3	2	2	2	2	2	2	1	1	2	2	2	2	1	2	1	2	2	1	1	1	1	1	2	1	1	1	1	1	2	1	1	1	1	1	4	4	2	1	1	1	1	1	2	1	1	1	1
2	5	5	5	5	4	4	4	4	2	2	2	2	2	2	1	2	1	1	1	1	1	1	1	1	2	2	1	1	1	1	2	2	1	2	2	2	2	4	1	1	1	1	1	1	2	1	1	1	1
2	5	2	5	1	1	1	1	1	3	1	1	1	1	1	1	2	2	2	2	1	1	2	1	1	1	1	1	1	2	1	1	1	1	1	1	1	2	1	1	1	1	1	1	1	5	1	1	1	1
2	3	2	2	1	1	1	1	1	1	1	1	1	1	1	1	1	1	1	1	1	1	1	1	1	1	1	1	1	1	1	1	1	1	1	1	1	4	4	1	1	1	1	1	1	1	1	1	1	1
2	2	4	1	1	1	1	1	1	2	1	1	1	1	1	1	2	1	2	2	1	2	2	2	1	2	1	1	1	1	1	1	1	1	1	1	1	4	4	1	1	1	1	1	1	1	1	1	1	1
2	2	2	2	2	2	2	2	2	4	2	2	2	2	2	1	1	1	2	1	1	2	1	1	1	1	1	1	1	2	1	1	1	1	1	1	1	4	4	1	1	1	1	1	1	1	1	1	1	1
2	2	2	2	2	2	4	2	2	2	2	2	2	2	2	1	1	1	1	1	2	1	1	1	1	1	1	1	1	1	1	1	1	1	1	2	1	4	5	2	1	1	1	1	1	3	1	1	1	1
2	1	1	1	1	1	1	1	1	2	1	2	1	2	2	1	1	2	1	1	1	1	1	1	2	2	2	1	1	1	1	1	1	1	1	1	1	4	4	2	2	2	2	2	2	2	2	2	2	2
2	1	4	1	1	1	1	1	1	1	1	1	1	1	1	1	1	1	1	1	1	1	1	1	1	1	1	1	1	1	1	1	1	1	1	1	1	4	4	2	2	2	2	2	2	2	2	2	1	2
[truncated: 32 more columns]
